# Supplementary material for: Development of RALA-Based Mannosylated Nanocarriers for Targeted Delivery of Minicircle DNA Vaccines Encoding HPV-16 Oncogenes
Source: Vaccines (Basel). 2025 Dec 23;14(1):18. doi: 10.3390/vaccines14010018 (PMC12846231; doi:10.3390/vaccines14010018)
Supplement: Supplementary file 1 [file vaccines-14-00018-s001.zip]

Archive with 1 entries (1 files):
- vaccines-3983944-supplementary.pdf
